# Supplementary material for: Diversity of Sex Chromosomes in Vertebrates: Six Novel Sex Chromosomes in Basal Haplochromines (Teleostei: Cichlidae)
Source: Genome Biol Evol. 2024 Jul 29;16(7):evae152. doi: 10.1093/gbe/evae152 (PMC11285159; doi:10.1093/gbe/evae152)
Supplement: evae152_Supplementary_Data [file evae152_supplementary_data.zip]

Archive with 3 entries (3 files):
- Basal Haplochromines Supplemental Figures.docx
- Supplemental Table 10.xlsx
- Supplemental Tables 1-9.xlsx
