# Supplementary material for: Diversity of Sex Chromosomes in Vertebrates: Six Novel Sex Chromosomes in Basal Haplochromines (Teleostei: Cichlidae)
Source: Genome Biol Evol. 2024 Jul 29;16(7):evae152. doi: 10.1093/gbe/evae152 (PMC11285159; doi:10.1093/gbe/evae152)
Supplement: evae152_Supplementary_Data [file evae152_supplementary_data.zip › Supplemental Table 10.xlsx]

## Sheet: FinalEventScoring
Supplemental Table 11. Sex chromosomes identified in East African cichlids.
Species	System	Year	Reference		Linkage group	# occurrences
Coptodon zilli	LG01 XY	2019	Gammerdinger2019		LG01	1	Oreochromini
Oreochromis aureus	LG01 XY	2004	Lee2004; Cnaani2008b		LG02	3	Victoria	Cyprichromini	Lamprologini
Oreochromis mossambicus	LG01 XY	2008	Cnaani2008b		LG03	4	Oreochromis ZW	Malawi ZW	Coptodon XY	Steatocranus XY
Oreochromis niloticus	LG01 XY	2003	Lee2003		LG04	3	Neolamprologus XY	Cyprichromini ZW	Trematocarini ZW
Oreochromis niloticus	LG01 XY	2014	Gammerdinger2014		LG05	7	Victoria	Malawi ZW	Astatotilapia XY	Pseudocrenilabrus XY	Cyprichromini XY, ZW	Tropheini XY	Lamprologini ZW
Sarotherodon galileus	LG01 XY	2020	Kocher, in prep		LG06	0
Sarotherodon melanotheron	LG01 XY	2016	Gammerdinger2016		LG07	6	Malawi XY	Astatoreochromis XY	Simochromis	Neolamprologus XY	Bathybatini ZW	Eretmodini XY
Tilapia zilli	LG01 XY	2008	Cnaani2008b		LG08	0
Victoria	LG02	2015	Kudo2015		LG09	1	Pseudocrenilabrus
Chalinochromis brichardi	LG02 XY	2021	El Taher2021		LG10	1	Benthochromini
Paracyprichromis brieni	LG02 XY	2022	Behrens2022		LG11	1	Gnathochromis
Steatocranus casuarius	LG03 XY	2020	Kocher, in prep		LG12	1	Pseudocrenilabrus
Coptodon bakossiorum	LG03 XY	2020	Kocher, in prep		LG13	1	Astatotilapia
Malawi	LG03 ZW	2013	Parnell2013		LG14	2	Oreochromis	Neolamprologus
Oreochromis aureus	LG03 ZW	2004	Lee2004		LG15	3	Cyprichromis XY	Eretmodini XY	Ectodini ZW
Oreochromis karongae	LG03 ZW	2008	Cnaani2008b		LG16	3	Victoria ZW	Lamprologini XY	Cyphotilapini XY
Oreochromis mossambicus	LG03 ZW	2008	Cnaani2008b		LG17	2	Neolamprologus	Thoracochromis
Oreochromis tanganicae	LG03 ZW	2008	Cnaani2008a		LG18	1	Astatotilapia
Oreochromis urolepis hornorum	LG03 ZW	2016	Zhu2016		LG19	2	Tropheini	Perissodini
Pelmatolapia mariae	LG03 ZW	2008	Cnaani2008b		LG20	3	Malawi XY	Oreochromis XY	Benthochromini ZW
Pelmatolapia mariae	LG03 ZW	2019	Gammerdinger2019		LG22	0
Tilapia sparmanii	LG03fus16	2020	Kocher, in prep		LG23	4	Victoria XY	Pseudocrenilabrus ZW	Lufubuchromis XY	Oreochromis XY	Ectodini XY
Neolamprologus brichardi	LG04 XY	2020	Kocher, in prep		B	2	Victoria	Malawi
Paracyprichromis sp. "brieni south"	LG04 ZW	2022	Behrens2022		Sum	51
Trematocarini	LG04 ZW	2021	El Taher2021
Victoria	LG05	2015	Kudo2015			Poisson fit
Shuja horei	LG05 XY	2022	Behrens2024a			Events	Observed	Expected	Expected	(O-E)^2/E
Pseudocrenilabrus nicholsi	LG05 XY/ZW, LG02 XY	2024	Behrens2024b		0	0	3	0.108893	2.50453	0.0980166
Cyprichromis pavo	LG05 XY	2021	El Taher2021		0	1	7	0.241458	5.55353	0.376745
Cyprichromis sp. "dwarf jumbo"	LG05 ZW	2021	El Taher2021		0	2	4	0.267703	6.15718	0.755771
Malawi	LG05 ZW	2009	Roberts2009		1	3	5	0.197868	4.55096	0.0443069
Neolamprologus modestus	LG05 ZW	2021	El Taher2021		1	4	2	0.109688	2.52281	0.108345
Cyprichromis leptosoma	LG05 ZW, LG13 ZW	2018	Gammerdinger2018		1	5	0	0.048644	1.11881	1.11881
Astatotilapia burtoni	LG05fus14 XY	2016	Bohne2016		1	6	1	0.0179771	0.413474	0.832004
Petrochromis trewawasae	LG05fusLG19 XY	2021	El Taher2021		1	7	1	0.00569462	0.130976	5.76594
Simochromis diagramma	LG07	2020	Behrens2024a		1				X^2=	9.09994
Astatoreochromis alluaudi	LG07 XY	2022	Kocher2022		1				p=	0.24556
Astatotilapia calliptera	LG07 XY	2017	Peterson2017		2
Malawi	LG07 XY	2010	Ser2010		2
Pseudocrenilabrus philander (Lake Chila)	LG07 XY	2019	Bohne2019		2
Neolamprologus cylindricus	LG07 XY	2021	El Taher2021		2
Bathybatini	LG07 ZW	2018	Gammerdinger2018		3
Eretmodini	LG07-10 XY	2021	El Taher2021		3
Pseudocrenilabrus multicolor multicolor	LG09 ZW, LG4 ZW	2024	Behrens2024b		3
Benthochromini	LG10 XY	2021	El Taher2021		3
Gnathochromis pfefferi	LG11fus15 XY	2021	El Taher2021		3
Pseudocrenilabrus multicolor victoriae	LG12 XY	2024	Behrens2024b		4
Astatotilapia burtoni	LG13 XYW	2016	Roberts2016		4
Neolamprologus pulcher	LG14 XY	2020	Kocher, in prep		6
O. mossambicus	LG14 XY	2019	Gammerdinger2019		7
Cyprichromis nigripinnis	LG15 XY	2021	El Taher2021		51	events
Eretmodini	LG15 XY	2021	El Taher2021		23	chromosomes
Ectodini	LG15 ZW	2021	El Taher2021		2.21739	mean/chrom.
Cyphotilapini	LG16 XY	2021	El Taher2021
Variabilichromis moorii	LG16 XY	2020	Kocher, in prep
Haplochromis chilotes	LG16 ZW	2022	Kocher2022
Neolamprologus savoryi	LG17 XY	2020	Kocher, in prep
Thoracochromis callichromus	LG17 XY	2024	Behrens2024b
Lepidiolamprologus attenuatus	LG17 ZW	2021	El Taher2021
Astatotilapia burtoni	LG18 XY	2016	Bohne2016
Perissodini	LG19 XY	2021	El Taher2021
Tropheus sp. 'black' (Tropheini)	LG19 XY	2018	Gammerdinger2018
Oreochromis niloticus	LG20	2015	Palaiokostas2015
Malawi	LG20 XY	2013	Parnell2013
Benthochromini	LG20 ZW	2021	El Taher2021
Haplochromis sauvagei	LG23 XY	2020	Kocher 2022
Pundamilia	LG23 XY	2018	Feulner2018
Pseudocrenilabrus philander (Lake Mweru)_	LG23 ZW	2024	Behrens2024b
Lufubuchromis relictus	LG23 XY	2024	Behrens2024b
Oreochromis niloticus	LG23 XY	2011	Eshel2011; Li2015
Ectodini	LG23XY	2021	El Taher2021
Victoria	Bchr W	2011	Yoshida2011
Malawi	Bchr W	2019	Clark2019
