# Supplementary material for: Diversity of Sex Chromosomes in Vertebrates: Six Novel Sex Chromosomes in Basal Haplochromines (Teleostei: Cichlidae)
Source: Genome Biol Evol. 2024 Jul 29;16(7):evae152. doi: 10.1093/gbe/evae152 (PMC11285159; doi:10.1093/gbe/evae152)
Supplement: evae152_Supplementary_Data [file evae152_supplementary_data.zip › Supplemental Tables 1-9.xlsx]

## Sheet: Supp. Table 1
Supplemental Table 1. Statistical analysis of sex-patterned SNPs in Pseudocrenilabrus philander (Thamalakane River).
Pseudocrenilabrus philander "Thamalakane River"		LG01	LG02	LG03	LG04	LG05	LG06	LG07	LG08	LG09	LG10	LG11	LG12	LG13	LG14	LG15	LG16	LG17	LG18	LG19	LG20	LG22	LG23
GWAS inspection
Pooled	25M, 24F
Kruskal-Wallis for heterogeneity among chromosomes, df = 21
	25M, 24F
	chi-squared = 1984.3, p-value < 2.2e-16
Top 1% (# windows per chromosome)
	25M, 24F
XY		0	0	0	0	0	0	78	0	0	0	0	0	0	0	0	0	0	0	0	0	0	0
ZW		0	0	0	0	0	0	0	0	0	0	0	0	0	0	0	0	0	0	0	0	0	0
mean per chromosome log2(XY:ZW) ratio of SNP density
	25M, 24F	-0.319812	-1.0521	1.44876	-0.104318	-0.955464	0.102376	4.83107	0.0964548	-0.00765685	0.0758106	0.0476976	-0.295797	0.0288977	0.662098	0.0677087	-1.27918	0.338671	-0.725303	0.871419	0.193784	0.119455	-0.583223
Dunn's test to identifiy outlier chromosomes	25M, 24F
	LG01
	LG02	****
	LG03	****	****
	LG04	ns	****	****
	LG05	****	ns	****	****
	LG06	***	****	****	ns	****
	LG07	****	****	****	****	****	****
	LG08	**	****	****	ns	****	ns	****
	LG09	*	****	****	ns	****	ns	****	ns
	LG10	**	****	****	ns	****	ns	****	ns	ns
	LG11	**	****	****	ns	****	ns	****	ns	ns	ns
	LG12	ns	****	****	ns	****	**	****	**	ns	**	**
	LG13	**	****	****	ns	****	ns	****	ns	ns	ns	ns	**
	LG14	****	****	*	****	****	****	****	****	****	****	****	****	****
	LG15	ns	****	****	ns	****	ns	****	ns	ns	ns	ns	ns	ns	****
	LG16	****	ns	****	****	*	****	****	****	****	****	****	****	****	****	****
	LG17	****	****	****	***	****	ns	****	ns	*	ns	*	****	*	**	***	****
	LG18	**	ns	****	****	ns	****	****	****	****	****	****	**	****	****	****	**	****
	LG19	****	****	ns	****	****	****	****	****	****	****	****	****	****	ns	****	****	****	****
	LG20	*	****	****	ns	****	ns	****	ns	ns	ns	ns	*	ns	****	ns	****	**	****	****
	LG22	***	****	****	ns	****	ns	****	ns	ns	ns	ns	***	ns	****	ns	****	ns	****	****	ns
	LG23	ns	**	****	***	*	****	****	****	***	****	****	ns	****	****	***	****	****	ns	****	****	****

## Sheet: Supp. Table 2
Supplemental Table 2. Statistical analysis of sex-patterned SNPs in Pseudocrenilabrus philander (Lake Chila).
Pseudocrenilabrus philander "Lake Chila"		LG01	LG02	LG03	LG04	LG05	LG06	LG07	LG08	LG09	LG10	LG11	LG12	LG13	LG14	LG15	LG16	LG17	LG18	LG19	LG20	LG22	LG23
GWAS inspection
Pooled	6M, 6F
Kruskal-Wallis for heterogeneity among chromosomes, df = 21
	6M, 6F
	chi-squared = 904.1, p-value < 2.2e-16
Top 1% (# windows per chromosome)
	6M, 6F
XY		0	0	0	0	0	0	78	0	0	0	0	0	0	0	0	0	0	0	0	0	0	0
ZW		0	0	0	1	0	0	0	0	0	0	0	0	0	0	0	0	0	0	0	0	0	0
mean per chromosome log2(XY:ZW) ratio of SNP density
	6M, 6F	0.108699	-0.36469	-0.36859	-0.233193	-0.164128	0.228636	1.57031	-0.747198	-0.14407	-0.309872	-0.468152	-0.358902	-0.211824	-0.580892	-0.468517	-0.802096	-0.241684	-0.0667554	-0.227639	-0.182398	-0.0578238	-0.0669727
Dunn's test to identifiy outlier chromosomes	6M, 6F
	LG01
	LG02	****
	LG03	****	ns
	LG04	*	**	ns
	LG05	*	**	ns	ns
	LG06	ns	****	****	**	***
	LG07	****	****	****	****	****	****
	LG08	****	**	***	****	****	****	****
	LG09	*	*	ns	ns	ns	**	****	****
	LG10	****	ns	ns	ns	ns	****	****	***	ns
	LG11	****	ns	ns	**	**	****	****	*	*	ns
	LG12	****	ns	ns	ns	ns	****	****	***	ns	ns	ns
	LG13	**	ns	ns	ns	ns	****	****	****	ns	ns	*	ns
	LG14	****	ns	*	****	****	****	****	ns	***	*	ns	*	***
	LG15	****	**	****	****	****	****	****	ns	****	***	*	***	****	ns
	LG16	****	**	****	****	****	****	****	ns	****	***	*	***	****	ns	ns
	LG17	***	ns	ns	ns	ns	****	****	****	ns	ns	ns	ns	ns	**	****	****
	LG18	ns	**	ns	ns	ns	**	****	****	ns	ns	**	*	ns	****	****	****	ns
	LG19	*	*	ns	ns	ns	***	****	****	ns	ns	*	ns	ns	***	****	****	ns	ns
	LG20	**	*	ns	ns	ns	***	****	****	ns	ns	*	ns	ns	***	****	****	ns	ns	ns
	LG22	ns	***	*	ns	ns	**	****	****	ns	*	***	*	ns	****	****	****	ns	ns	ns	ns
	LG23	ns	***	*	ns	ns	**	****	****	ns	*	***	*	ns	****	****	****	*	ns	ns	ns	ns

## Sheet: Supp. Table 3
Supplemental Table 3. Statistical analysis of sex-patterned SNPs in Pseudocrenilabrus philander (Mbulu Creek).
Pseudocrenilabrus philander 'Mbulu Creek'		LG01	LG02	LG03	LG04	LG05	LG06	LG07	LG08	LG09	LG10	LG11	LG12	LG13	LG14	LG15	LG16	LG17	LG18	LG19	LG20	LG22	LG23
GWAS inspection	4M, 3F
Pooled
Kruskal-Wallis for heterogeneity among chromosomes, df = 21	4M, 3F
	chi-squared = 302.38, p-value < 2.2e-16
Top 1% (# windows per chromosome)	4M, 3F
XY		0	13	9	10	6	7	1	0	0	0	1	1	3	1	0	0	0	2	4	0	3	1
ZW		0	0	0	0	0	1	5	0	2	0	1	1	0	2	1	0	0	0	0	4	4	0
mean per chromosome log2(XY:ZW) ratio of SNP density	4M, 3F
		0.082142	0.448211	-0.162354	1.22759	-0.0265293	0.200045	0.00712629	-0.065101	-0.607114	0.0380157	0.174347	0.064788	0.208071	-0.714386	-0.0866498	0.0252754	0.372493	0.0965644	0.44694	-0.664001	0.135641	-0.00595657
Dunn's test to identifiy outlier chromosomes	4M, 3F
	LG01
	LG02	ns
	LG03	*	***
	LG04	****	****	****
	LG05	ns	**	ns	****
	LG06	ns	ns	*	****	ns
	LG07	ns	**	ns	****	ns	ns
	LG08	ns	**	ns	****	ns	ns	ns
	LG09	****	****	*	****	**	****	****	**
	LG10	ns	*	ns	****	ns	ns	ns	ns	***
	LG11	ns	ns	**	****	ns	ns	ns	ns	****	ns
	LG12	ns	ns	ns	****	ns	ns	ns	ns	****	ns	ns
	LG13	ns	ns	**	****	ns	ns	ns	ns	****	ns	ns	ns
	LG14	****	****	***	****	****	****	****	****	ns	****	****	****	****
	LG15	ns	*	ns	****	ns	ns	ns	ns	***	ns	ns	ns	ns	****
	LG16	ns	*	ns	****	ns	ns	ns	ns	***	ns	ns	ns	ns	****	ns
	LG17	ns	ns	****	****	**	ns	**	**	****	*	ns	*	ns	****	*	**
	LG18	ns	ns	ns	****	ns	ns	ns	ns	****	ns	ns	ns	ns	****	ns	ns	ns
	LG19	ns	ns	****	****	**	ns	**	**	****	*	ns	ns	ns	****	*	**	ns	ns
	LG20	****	****	**	****	***	****	****	**	ns	****	****	****	****	ns	****	****	****	****	****
	LG22	ns	ns	*	****	ns	ns	ns	ns	****	ns	ns	ns	ns	****	ns	ns	ns	ns	ns	****
	LG23	ns	**	ns	****	ns	ns	ns	ns	***	ns	ns	ns	ns	****	ns	ns	**	ns	**	****	ns

## Sheet: Supp. Table 4
Supplemental Table 4. Statistical analysis of sex-patterned SNPs in Pseudocrenilabrus philander (Lake Mweru).
Pseudocrenilabrus philander 'Lake Mweru'		LG01	LG02	LG03	LG04	LG05	LG06	LG07	LG08	LG09	LG10	LG11	LG12	LG13	LG14	LG15	LG16	LG17	LG18	LG19	LG20	LG22	LG23
GWAS inspection
Pooled	22M, 30F
Kruskal-Wallis for heterogeneity among chromosomes, df = 21
	22M, 30F
	chi-squared = 449.32, p-value < 2.2e-16
Top 1% (# windows per chromosome)
	22M, 30F
XY		0	1	5	1	1	2	2	1	0	4	0	3	0	0	1	1	3	0	2	0	3	0
ZW		2	0	4	4	0	0	0	3	1	6	1	1	1	5	0	0	0	1	0	0	1	36
mean per chromosome log2(XY:ZW) ratio of SNP density
	22M, 30F	-0.0055174	-0.0828948	-0.0550201	-0.438032	-0.290795	0.233111	-0.00402026	0.015672	0.105168	-0.318472	-0.150394	0.245941	-0.0925139	-0.637596	-0.143262	-0.0590913	-0.435985	-0.245522	0.633906	0.151816	0.0101517	-1.04904
Dunn's test to identifiy outlier chromosomes	22M, 30F
	LG01
	LG02	ns
	LG03	ns	ns
	LG04	****	***	****
	LG05	*	ns	*	ns
	LG06	**	***	**	****	****
	LG07	ns	ns	ns	****	**	**
	LG08	ns	ns	ns	****	*	*	ns
	LG09	ns	ns	ns	****	**	ns	ns	ns
	LG10	**	ns	*	ns	ns	****	**	*	***
	LG11	ns	ns	ns	**	ns	****	ns	ns	*	ns
	LG12	ns	*	*	****	****	ns	*	ns	ns	****	**
	LG13	ns	ns	ns	***	ns	***	ns	ns	ns	ns	ns	**
	LG14	****	****	****	ns	**	****	****	****	****	**	****	****	****
	LG15	ns	ns	ns	****	*	**	ns	ns	ns	*	ns	*	ns	****
	LG16	ns	ns	ns	****	ns	**	ns	ns	ns	*	ns	*	ns	****	ns
	LG17	****	**	***	ns	ns	****	****	***	****	ns	*	****	**	ns	***	***
	LG18	*	ns	ns	*	ns	****	*	ns	**	ns	ns	***	ns	**	ns	ns	ns
	LG19	****	****	****	****	****	**	****	****	****	****	****	***	****	****	****	****	****	****
	LG20	ns	*	*	****	****	ns	ns	ns	ns	****	**	ns	*	****	ns	*	****	***	***
	LG22	ns	ns	ns	****	**	*	ns	ns	ns	**	ns	ns	ns	****	ns	ns	****	*	****	ns
	LG23	****	****	****	****	****	****	****	****	****	****	****	****	****	***	****	****	****	****	****	****	****

## Sheet: Supp. Table 5
Supplemental Table 5. Statistical analysis of sex-patterned SNPs in Pseudocrenilabrus multicolor victoriae.
Pseudocrenilabrus multicolor victoriae		LG01	LG02	LG03	LG04	LG05	LG06	LG07	LG08	LG09	LG10	LG11	LG12	LG13	LG14	LG15	LG16	LG17	LG18	LG19	LG20	LG22	LG23
GWAS inspection
Pooled	26M, 27F
Kruskal-Wallis for heterogeneity among chromosomes, df = 21
	26M, 27F
	chi-squared = 18.221, p-value < 0.635
Top 1% (# windows per chromosome)
	26M, 27F
XY		2	1	3	2	1	2	3	1	1	2	2	19	0	1	4	0	5	1	1	0	4	1
ZW		3	1	1	0	1	2	9	0	0	0	0	1	0	6	1	2	2	0	0	1	3	0
mean per chromosome log2(XY:ZW) ratio of SNP density
	26M, 27F	-0.131615	-0.0822432	-0.0111953	-0.0107115	-0.00535142	-0.0821338	-0.0440021	-0.0802924	0.0172233	-0.0302594	0.0856801	0.185267	0.0086397	-0.0429558	0.0216003	0.046234	-0.0913532	-0.0803039	-0.036968	-0.0995012	0.0187845	-0.0602625

## Sheet: Supp. Table 6
Supplemental Table 6. Statistical analysis of sex-patterned SNPs in Pseudocrenilabrus multicolor multicolor.
Pseudocrenilabrus multicolor multicolor		LG01	LG02	LG03	LG04	LG05	LG06	LG07	LG08	LG09	LG10	LG11	LG12	LG13	LG14	LG15	LG16	LG17	LG18	LG19	LG20	LG22	LG23
GWAS inspection
Pooled	13M, 22F
Kruskal-Wallis for heterogeneity among chromosomes, df = 21
	13M, 22F
	chi-squared = 103.12, p-value < 8.06e-13
Top 1% (# windows per chromosome)
	13M, 22F
XY		0	0	0	0	0	0	0	0	0	0	0	0	0	0	0	0	0	0	0	0	0	0
ZW		2	1	5	2	1	2	2	1	43	0	1	2	4	1	2	1	2	2	1	0	2	5
mean per chromosome log2(XY:ZW) ratio of SNP density
	13M, 22F	-0.959206	-0.958923	-1.20636	-0.840712	-0.923449	-1.10283	-0.965978	-0.906753	-2.10383	-0.855018	-0.808358	-0.842953	-0.855892	-1.01584	-1.00209	-0.910749	-0.99739	-0.883407	-0.847256	-0.708311	-1.02967	-1.02102
Dunn's test to identifiy outlier chromosomes	13M, 22F
	LG01
	LG02	ns
	LG03	*	*
	LG04	ns	ns	***
	LG05	ns	ns	**	ns
	LG06	ns	ns	ns	**	ns
	LG07	ns	ns	*	ns	ns	ns
	LG08	ns	ns	**	ns	ns	ns	ns
	LG09	****	****	ns	****	****	**	****	****
	LG10	ns	ns	***	ns	ns	*	ns	ns	****
	LG11	ns	ns	****	ns	ns	**	ns	ns	****	ns
	LG12	ns	ns	***	ns	ns	**	ns	ns	****	ns	ns
	LG13	ns	ns	***	ns	ns	*	ns	ns	****	ns	ns	ns
	LG14	ns	ns	ns	ns	ns	ns	ns	ns	***	ns	ns	ns	ns
	LG15	ns	ns	*	ns	ns	ns	ns	ns	***	ns	ns	ns	ns	ns
	LG16	ns	ns	**	ns	ns	ns	ns	ns	****	ns	ns	ns	ns	ns	ns
	LG17	ns	ns	ns	ns	ns	ns	ns	ns	***	ns	ns	ns	ns	ns	ns	ns
	LG18	ns	ns	**	ns	ns	ns	ns	ns	****	ns	ns	ns	ns	ns	ns	ns	ns
	LG19	ns	ns	***	ns	ns	*	ns	ns	****	ns	ns	ns	ns	ns	ns	ns	ns	ns
	LG20	*	*	****	ns	ns	***	**	ns	****	ns	ns	ns	ns	**	*	ns	**	ns	ns
	LG22	ns	ns	ns	ns	ns	ns	ns	ns	***	ns	ns	ns	ns	ns	ns	ns	ns	ns	ns	**
	LG23	ns	ns	ns	ns	ns	ns	ns	ns	***	ns	*	ns	ns	ns	ns	ns	ns	ns	ns	**	ns

## Sheet: Supp. Table 7
Supplemental Table 7. Statistical analysis of sex-patterned SNPs in Pseudocrenilabrus nicholsi.
Pseudocrenilabrus nicholsi		LG01	LG02	LG03	LG04	LG05	LG06	LG07	LG08	LG09	LG10	LG11	LG12	LG13	LG14	LG15	LG16	LG17	LG18	LG19	LG20	LG22	LG23
GWAS inspection
Pooled	17M, 22F
Kruskal-Wallis for heterogeneity among chromosomes, df = 21
	17M, 22F
	chi-squared = 39.309, p-value < 0.009013
Top 1% (# windows per chromosome)
	17M, 22F
XY		0	15	0	0	43	0	0	0	0	0	0	0	0	0	0	0	0	1	0	0	0	0
ZW		1	0	0	0	17	0	0	0	0	0	1	0	0	3	0	0	0	0	0	0	0	0
mean per chromosome log2(XY:ZW) ratio of SNP density
	17M, 22F	-0.0389559	0.212902	-0.129051	-0.00180531	0.0855329	-0.000188687	-0.139462	-0.0873418	0.0944615	-0.119069	-0.138318	-0.137012	-0.1038	0.00498533	-0.0576014	-0.204369	-0.0237664	-0.0194782	-0.0882151	-0.0405628	0.0248677	-0.111574
Dunn's test to identifiy outlier chromosomes	17M, 22F
	LG01
	LG02	ns
	LG03	ns	ns
	LG04	ns	ns	ns
	LG05	ns	ns	ns	ns
	LG06	ns	ns	ns	ns	ns
	LG07	ns	ns	ns	ns	ns	ns
	LG08	ns	ns	ns	ns	ns	ns	ns
	LG09	ns	ns	ns	ns	ns	ns	ns	ns
	LG10	ns	ns	ns	ns	ns	ns	ns	ns	ns
	LG11	ns	ns	ns	ns	ns	ns	ns	ns	ns	ns
	LG12	ns	ns	ns	ns	ns	ns	ns	ns	ns	ns	ns
	LG13	ns	ns	ns	ns	ns	ns	ns	ns	ns	ns	ns	ns
	LG14	ns	ns	ns	ns	ns	ns	ns	ns	ns	ns	ns	ns	ns
	LG15	ns	ns	ns	ns	ns	ns	ns	ns	ns	ns	ns	ns	ns	ns
	LG16	ns	ns	ns	ns	ns	ns	ns	ns	ns	ns	ns	ns	ns	ns	ns
	LG17	ns	ns	ns	ns	ns	ns	ns	ns	ns	ns	ns	ns	ns	ns	ns	ns
	LG18	ns	ns	ns	ns	ns	ns	ns	ns	ns	ns	ns	ns	ns	ns	ns	ns	ns
	LG19	ns	ns	ns	ns	ns	ns	ns	ns	ns	ns	ns	ns	ns	ns	ns	ns	ns	ns
	LG20	ns	ns	ns	ns	ns	ns	ns	ns	ns	ns	ns	ns	ns	ns	ns	ns	ns	ns	ns
	LG22	ns	ns	ns	ns	ns	ns	ns	ns	ns	ns	ns	ns	ns	ns	ns	ns	ns	ns	ns	ns
	LG23	ns	ns	ns	ns	ns	ns	ns	ns	ns	ns	ns	ns	ns	ns	ns	ns	ns	ns	ns	ns	ns

## Sheet: Supp. Table 8
Supplemental Table 8. Statistical analysis of sex-patterned SNPs in Lufubuchromis relictus.
Lufubichromis relictus		LG01	LG02	LG03	LG04	LG05	LG06	LG07	LG08	LG09	LG10	LG11	LG12	LG13	LG14	LG15	LG16	LG17	LG18	LG19	LG20	LG22	LG23
GWAS inspection
Pooled	14M, 13F
Kruskal-Wallis for heterogeneity among chromosomes, df = 21
	14M, 13F
	chi-squared = 93.864, p-value < 3.449e-11
Top 1% (# windows per chromosome)
	14M, 13F
XY		1	0	3	0	0	0	0	0	1	0	0	1	0	0	0	0	1	0	1	0	4	46
ZW		1	1	3	1	1	0	0	1	1	0	1	1	0	1	0	0	4	2	2	1	0	0
mean per chromosome log2(XY:ZW) ratio of SNP density
	14M, 13F	0.0327279	-0.0733856	-0.00611812	-0.0650081	-0.0173325	-0.175723	-0.0771852	-0.107477	0.389137	-0.151129	-0.170805	-0.148757	-0.148526	-0.0957536	-0.087882	-0.112947	-0.0230753	-0.0992019	-0.112631	0.14281	-0.0189152	0.566202
Dunn's test to identifiy outlier chromosomes	14M, 13F
	LG01
	LG02	ns
	LG03	ns	ns
	LG04	ns	ns	ns
	LG05	ns	ns	ns	ns
	LG06	ns	ns	ns	ns	ns
	LG07	ns	ns	ns	ns	ns	ns
	LG08	ns	ns	ns	ns	ns	ns	ns
	LG09	**	***	**	***	**	****	****	***
	LG10	ns	ns	ns	ns	ns	ns	ns	ns	****
	LG11	ns	ns	ns	ns	ns	ns	ns	ns	****	ns
	LG12	ns	ns	ns	ns	ns	ns	ns	ns	****	ns	ns
	LG13	ns	ns	ns	ns	ns	ns	ns	ns	****	ns	ns	ns
	LG14	ns	ns	ns	ns	ns	ns	ns	ns	****	ns	ns	ns	ns
	LG15	ns	ns	ns	ns	ns	ns	ns	ns	***	ns	ns	ns	ns	ns
	LG16	ns	ns	ns	ns	ns	ns	ns	ns	***	ns	ns	ns	ns	ns	ns
	LG17	ns	ns	ns	ns	ns	ns	ns	ns	**	ns	ns	ns	ns	ns	ns	ns
	LG18	ns	ns	ns	ns	ns	ns	ns	ns	***	ns	ns	ns	ns	ns	ns	ns	ns
	LG19	ns	ns	ns	ns	ns	ns	ns	ns	***	ns	ns	ns	ns	ns	ns	ns	ns	ns
	LG20	ns	ns	ns	ns	ns	***	*	ns	ns	**	**	**	*	*	ns	ns	ns	ns	ns
	LG22	ns	ns	ns	ns	ns	ns	ns	ns	**	ns	ns	ns	ns	ns	ns	ns	ns	ns	ns	ns
	LG23	**	***	***	***	**	****	****	***	ns	****	****	****	****	****	****	****	**	***	***	ns	**

## Sheet: Supp. Table 9
Supplemental Table 9. Statistical analysis of sex-patterned SNPs in Thoracochromis callichromus.
Thoracochromis callichromis		LG01	LG02	LG03	LG04	LG05	LG06	LG07	LG08	LG09	LG10	LG11	LG12	LG13	LG14	LG15	LG16	LG17	LG18	LG19	LG20	LG22	LG23
GWAS inspection
Pooled	25M, 21F
Kruskal-Wallis for heterogeneity among chromosomes, df = 21
	25M, 21F
	chi-squared = 985.97, p-value < 2.2e-16
Top 1% (# windows per chromosome)
	25M, 21F
XY		0	0	0	0	0	0	0	0	0	0	0	0	0	0	0	0	79	0	0	0	0	0
ZW		0	0	0	0	0	0	0	0	0	0	0	0	0	0	0	0	0	0	0	0	0	0
mean per chromosome log2(XY:ZW) ratio of SNP density
	25M, 21F	-0.0813534	0.346965	0.0881615	-0.021354	0.0260021	0.0404071	-0.134711	0.132024	0.492188	0.367737	0.0867676	-0.405298	0.160798	0.0910696	0.0955719	0.169782	5.09486	0.200413	-0.149805	-0.186301	-0.0449496	0.0286181
Dunn's test to identifiy outlier chromosomes	25M, 21F
	LG01
	LG02	****
	LG03	*	*
	LG04	ns	***	ns
	LG05	ns	***	ns	ns
	LG06	ns	**	ns	ns	ns
	LG07	ns	****	*	ns	ns	ns
	LG08	ns	*	ns	ns	ns	ns	*
	LG09	****	ns	***	****	****	****	****	**
	LG10	****	ns	**	****	***	***	****	*	ns
	LG11	ns	*	ns	ns	ns	ns	*	ns	***	**
	LG12	**	****	****	***	****	****	**	****	****	****	****
	LG13	*	*	ns	ns	ns	ns	**	ns	**	*	ns	****
	LG14	ns	**	ns	ns	ns	ns	*	ns	***	**	ns	****	ns
	LG15	ns	**	ns	ns	ns	ns	ns	ns	****	***	ns	****	ns	ns
	LG16	**	ns	ns	ns	ns	ns	**	ns	**	*	ns	****	ns	ns	ns
	LG17	****	****	****	****	****	****	****	****	****	****	****	****	****	****	****	****
	LG18	**	ns	ns	ns	ns	ns	**	ns	**	ns	ns	****	ns	ns	ns	ns	****
	LG19	ns	****	*	ns	ns	ns	ns	*	****	****	*	ns	**	*	ns	**	****	**
	LG20	ns	****	**	ns	*	*	ns	**	****	****	**	ns	***	**	*	***	****	***	ns
	LG22	ns	***	ns	ns	ns	ns	ns	ns	****	****	ns	***	ns	ns	ns	ns	****	ns	ns	ns
	LG23	ns	***	ns	ns	ns	ns	ns	ns	****	***	ns	****	ns	ns	ns	ns	****	ns	ns	*	ns
